# Supplementary material for: Parkinson’s disease detection from 20-step walking tests using inertial sensors of a smartphone: Machine learning approach based on an observational case-control study
Source: PLoS One. 2020 Jul 23;15(7):e0236258. doi: 10.1371/journal.pone.0236258 (PMC7377496; doi:10.1371/journal.pone.0236258)
Supplement: S2 Table — Selected features with the four selection methods: minimum Redundancy Maximum Relevance (mRMR), and sequential forward and backward feature selection (SFS and SBS, respectively), and 20 most important features selected in Random Forest (RF). (XLSX) [file pone.0236258.s002.xlsx]

## Sheet: Tabelle1
Discriminant	8	'meanAx'	'varMG'	'medianGy'	'iqrAx'	'iqrAz'	'accelMagnitudeOctant'	'corrAyGx'	'corrMAMG'
Ensemble	6	'maxAx'	'trapzAx'	'iqrMG'	'quantileMA3'	'corrAxAy'	'corrGxGz'
Kernel	5	'minAx'	'medianMA'	'aavMG'	'madMG'	'corrGxGz'
kNN49	4	'medianMA'	'quantileMA1'	'quantileMA3'	'corrGxGz'
Linear	7	'meanGx'	'medianMA'	'trapzAx'	'trapzGz'	'aavGy'	'iqrAx'	'corrAyGx'
Naive Bayes	7	'stdAy'	'iqrAx'	'iqrAz'	'zrcAz'	'corrAzMA'	'corrGzMA'	'corrMAMG'
Support Vector Machine	5	'maxGy'	'meanAx'	'meanMG'	'medianMA'	'rmsMG'
Classification Tree	5	'aavGy'	'madAx'	'madGy'	'quantileAx2'	'quantileMA3'
Discriminant	169	'minAx'	'minAy'	'minAz'	'minGz'	'minMG'	'maxAx'	'maxAz'	'maxGx'	'maxGy'	'maxGz'	'maxMA'	'maxMG'	'meanAx'	'meanAy'	'meanAz'	'meanGx'	'meanGy'	'meanMA'	'meanMG'	'varAx'	'varAy'	'varAz'	'varGx'	'varGy'	'varGz'	'varMA'	'varMG'	'stdAx'	'stdAz'	'stdGx'	'stdGy'	'stdGz'	'stdMA'	'stdMG'	'medianAx'	'medianGx'	'medianGy'	'medianGz'	'medianMA'	'medianMG'	'trapzAx'	'trapzAy'	'trapzAz'	'trapzGx'	'trapzGy'	'trapzMA'	'trapzMG'	'aavAx'
Ensemble	187	'minAx'	'minAy'	'minAz'	'minGx'	'minGy'	'minGz'	'minMA'	'minMG'	'maxAx'	'maxAy'	'maxAz'	'maxGx'	'maxGy'	'maxMA'	'maxMG'	'meanAx'	'meanAy'	'meanAz'	'meanGy'	'meanGz'	'meanMG'	'stdAx'	'stdAy'	'stdAz'	'stdGx'	'stdGy'	'stdGz'	'stdMA'	'stdMG'	'medianAx'	'medianAy'	'medianAz'	'medianGx'	'medianGy'	'medianGz'	'medianMA'	'medianMG'	'trapzAx'	'trapzAy'	'trapzAz'	'trapzGx'	'trapzGy'	'trapzGz'	'trapzMA'	'trapzMG'	'aavAx'	'aavAy'	'aavAz'
Kernel	199	'minAx'	'minAy'	'minAz'	'minGx'	'minGy'	'minGz'	'minMA'	'minMG'	'maxAx'	'maxAy'	'maxAz'	'maxGx'	'maxGy'	'maxGz'	'maxMA'	'maxMG'	'meanAx'	'meanAy'	'meanAz'	'meanGx'	'meanGy'	'meanGz'	'meanMA'	'meanMG'	'varAx'	'varAy'	'varAz'	'varGx'	'varGy'	'varGz'	'varMA'	'varMG'	'stdAx'	'stdAy'	'stdAz'	'stdGx'	'stdGy'	'stdGz'	'stdMA'	'stdMG'	'medianAx'	'medianAy'	'medianAz'	'medianGx'	'medianGy'	'medianGz'	'medianMA'	'medianMG'
kNN49	174	'minAx'	'minAy'	'minAz'	'minGx'	'minGy'	'minGz'	'minMA'	'minMG'	'maxAx'	'maxAy'	'maxAz'	'maxGx'	'maxGy'	'maxGz'	'maxMA'	'meanAx'	'meanAy'	'meanAz'	'meanGx'	'meanGy'	'meanGz'	'meanMA'	'varAx'	'varAy'	'varAz'	'varGx'	'varGy'	'varGz'	'stdAx'	'stdAy'	'stdAz'	'stdGx'	'stdGy'	'stdGz'	'stdMA'	'medianAx'	'medianAy'	'medianGx'	'medianGy'	'medianGz'	'medianMA'	'medianMG'	'trapzAx'	'trapzAy'	'trapzAz'	'trapzGy'	'trapzGz'	'aavAx'
Linear	200	'minAx'	'minAy'	'minAz'	'minGx'	'minGy'	'minGz'	'minMA'	'minMG'	'maxAx'	'maxAy'	'maxAz'	'maxGx'	'maxGy'	'maxGz'	'maxMA'	'maxMG'	'meanAx'	'meanAy'	'meanAz'	'meanGx'	'meanGy'	'meanGz'	'meanMA'	'meanMG'	'varAx'	'varAy'	'varAz'	'varGx'	'varGy'	'varGz'	'varMA'	'varMG'	'stdAx'	'stdAy'	'stdAz'	'stdGx'	'stdGy'	'stdGz'	'stdMA'	'stdMG'	'medianAx'	'medianAy'	'medianAz'	'medianGx'	'medianGy'	'medianGz'	'medianMA'	'medianMG'
Naive Bayes	143	'minAx'	'minGx'	'minGz'	'minMA'	'minMG'	'maxAx'	'maxAy'	'maxAz'	'maxGx'	'meanAz'	'meanGx'	'meanGz'	'varAy'	'varGx'	'varGz'	'stdAx'	'stdAy'	'stdGx'	'stdGz'	'stdMA'	'medianAy'	'medianAz'	'medianGy'	'medianGz'	'medianMG'	'trapzMA'	'aavAx'	'aavAy'	'aavAz'	'aavGx'	'aavGy'	'aavMA'	'madAx'	'madAy'	'madAz'	'madGx'	'madGy'	'madGz'	'madMA'	'madMG'	'iqrAx'	'iqrAz'	'iqrGx'	'iqrGz'	'iqrMA'	'iqrMG'	'skewnessAx'	'skewnessAz'
Support Vector Machine	170	'minAx'	'minAy'	'minAz'	'minGx'	'minGy'	'minMA'	'maxAx'	'maxAz'	'maxGx'	'maxGz'	'maxMA'	'maxMG'	'meanAx'	'meanAy'	'meanAz'	'meanGx'	'meanGy'	'meanGz'	'meanMG'	'varAx'	'varAy'	'varAz'	'varGx'	'varGy'	'varGz'	'varMA'	'varMG'	'stdAy'	'stdAz'	'stdGx'	'stdGz'	'stdMA'	'stdMG'	'medianAx'	'medianAy'	'medianAz'	'medianGx'	'medianGy'	'medianGz'	'medianMA'	'medianMG'	'trapzAy'	'trapzAz'	'trapzGy'	'trapzGz'	'trapzMA'	'trapzMG'	'aavAx'
Classificatio Tree	86	'minAy'	'minAz'	'minGx'	'minGy'	'minMA'	'maxGz'	'maxMA'	'meanAx'	'meanAy'	'stdGy'	'stdGz'	'medianAz'	'medianGy'	'medianMA'	'medianMG'	'trapzAx'	'trapzGx'	'trapzGy'	'trapzMA'	'aavAx'	'aavGx'	'aavGy'	'madAx'	'madAy'	'madMG'	'iqrAx'	'iqrGz'	'iqrMA'	'skewnessAy'	'skewnessGx'	'skewnessGz'	'skewnessMA'	'kurtosisAy'	'kurtosisAz'	'kurtosisGx'	'kurtosisGy'	'kurtosisGz'	'kurtosisMA'	'kurtosisMG'	'rmsAx'	'rmsGx'	'rmsMA'	'quantileAx1'	'quantileAy4'	'quantileAz3'	'quantileGx1'	'quantileGz4'	'quantileMA3'
Random Forest	20	'quantileAx4'	'corrAzMA'	'corrMAMG'	'zrcAx'	'corrGxGz'	'corrAyGx'	'iqrAx'	'corrAzGy'	'skewnessAy'	'quantileMA3'	'iqrMA'	'rmsAx'	'minGy'	'medianMA'	'kurtosisGx'	'quantileMA4'	'madAx'	'varAx'	'corrAyGy'	'stdAx'
mRMR	15	quantileMA4'	'corrAzGy'	'quantileMG4'	'skewnessMA'	'minMA'	'corrGxGz'	'corrAyGx'	'medianGz'	'iqrAx'	'maxAy'	'corrMAMG'	'quantileAy1'	'maxAz'	'quantileAx3'	'corrAzMA'
[truncated: 152 more columns]

## Sheet: Sheet1
	Feature selection method	Sequential Forward feature Selection								Sequential Backward feature Selection								20 most important features (Random Forest algorithm)	minimum Redundancy Maximum Relevance
	Classifier	Linear Discriminant Analysis	Ensemble	Kernel	kNN49	Logistic regression	Naive Bayes	Support Vector Machine	Classification Tree	Linear Discriminant Analysis	Ensemble	Kernel	kNN49	Logistic regression	Naive Bayes	Support Vector Machine	Classification Tree	Random Forest	all classifiers
	Number of features	8	6	5	4	7	7	5	5	169	187	199	174	200	143	170	86	20	15
		meanAx	maxAx	minAx	medianMA	meanGx	stdAy	maxGy	aavGy	minAx	minAx	minAx	minAx	minAx	minAx	minAx	minAy	quantileAx4	quantileMA4
		varMG	trapzAx	medianMA	quantileMA1	medianMA	iqrAx	meanAx	madAx	minAy	minAy	minAy	minAy	minAy	minGx	minAy	minAz	corrAzMA	corrAzGy
		medianGy	iqrMG	aavMG	quantileMA3	trapzAx	iqrAz	meanMG	madGy	minAz	minAz	minAz	minAz	minAz	minGz	minAz	minGx	corrMAMG	quantileMG4
		iqrAx	quantileMA3	madMG	corrGxGz	trapzGz	zrcAz	medianMA	quantileAx2	minGz	minGx	minGx	minGx	minGx	minMA	minGx	minGy	zrcAx	skewnessMA
		iqrAz	corrAxAy	corrGxGz		aavGy	corrAzMA	rmsMG	quantileMA3	minMG	minGy	minGy	minGy	minGy	minMG	minGy	minMA	corrGxGz	minMA
		accelMagnitudeOctant	corrGxGz			iqrAx	corrGzMA			maxAx	minGz	minGz	minGz	minGz	maxAx	minMA	maxGz	corrAyGx	corrGxGz
		corrAyGx				corrAyGx	corrMAMG			maxAz	minMA	minMA	minMA	minMA	maxAy	maxAx	maxMA	iqrAx	corrAyGx
		corrMAMG								maxGx	minMG	minMG	minMG	minMG	maxAz	maxAz	meanAx	corrAzGy	medianGz
										maxGy	maxAx	maxAx	maxAx	maxAx	maxGx	maxGx	meanAy	skewnessAy	iqrAx
										maxGz	maxAy	maxAy	maxAy	maxAy	meanAz	maxGz	stdGy	quantileMA3	maxAy
										maxMA	maxAz	maxAz	maxAz	maxAz	meanGx	maxMA	stdGz	iqrMA	corrMAMG
										maxMG	maxGx	maxGx	maxGx	maxGx	meanGz	maxMG	medianAz	rmsAx	quantileAy1
										meanAx	maxGy	maxGy	maxGy	maxGy	varAy	meanAx	medianGy	minGy	maxAz
										meanAy	maxMA	maxGz	maxGz	maxGz	varGx	meanAy	medianMA	medianMA	quantileAx3
										meanAz	maxMG	maxMA	maxMA	maxMA	varGz	meanAz	medianMG	kurtosisGx	corrAzMA
										meanGx	meanAx	maxMG	meanAx	maxMG	stdAx	meanGx	trapzAx	quantileMA4
										meanGy	meanAy	meanAx	meanAy	meanAx	stdAy	meanGy	trapzGx	madAx
										meanMA	meanAz	meanAy	meanAz	meanAy	stdGx	meanGz	trapzGy	varAx
										meanMG	meanGy	meanAz	meanGx	meanAz	stdGz	meanMG	trapzMA	corrAyGy
										varAx	meanGz	meanGx	meanGy	meanGx	stdMA	varAx	aavAx	stdAx
										varAy	meanMG	meanGy	meanGz	meanGy	medianAy	varAy	aavGx
										varAz	stdAx	meanGz	meanMA	meanGz	medianAz	varAz	aavGy
										varGx	stdAy	meanMA	varAx	meanMA	medianGy	varGx	madAx
										varGy	stdAz	meanMG	varAy	meanMG	medianGz	varGy	madAy
										varGz	stdGx	varAx	varAz	varAx	medianMG	varGz	madMG
										varMA	stdGy	varAy	varGx	varAy	trapzMA	varMA	iqrAx
										varMG	stdGz	varAz	varGy	varAz	aavAx	varMG	iqrGz
										stdAx	stdMA	varGx	varGz	varGx	aavAy	stdAy	iqrMA
										stdAz	stdMG	varGy	stdAx	varGy	aavAz	stdAz	skewnessAy
										stdGx	medianAx	varGz	stdAy	varGz	aavGx	stdGx	skewnessGx
										stdGy	medianAy	varMA	stdAz	varMA	aavGy	stdGz	skewnessGz
										stdGz	medianAz	varMG	stdGx	varMG	aavMA	stdMA	skewnessMA
										stdMA	medianGx	stdAx	stdGy	stdAx	madAx	stdMG	kurtosisAy
										stdMG	medianGy	stdAy	stdGz	stdAy	madAy	medianAx	kurtosisAz
										medianAx	medianGz	stdAz	stdMA	stdAz	madAz	medianAy	kurtosisGx
										medianGx	medianMA	stdGx	medianAx	stdGx	madGx	medianAz	kurtosisGy
										medianGy	medianMG	stdGy	medianAy	stdGy	madGy	medianGx	kurtosisGz
										medianGz	trapzAx	stdGz	medianGx	stdGz	madGz	medianGy	kurtosisMA
										medianMA	trapzAy	stdMA	medianGy	stdMA	madMA	medianGz	kurtosisMG
										medianMG	trapzAz	stdMG	medianGz	stdMG	madMG	medianMA	rmsAx
										trapzAx	trapzGx	medianAx	medianMA	medianAx	iqrAx	medianMG	rmsGx
										trapzAy	trapzGy	medianAy	medianMG	medianAy	iqrAz	trapzAy	rmsMA
										trapzAz	trapzGz	medianAz	trapzAx	medianAz	iqrGx	trapzAz	quantileAx1
										trapzGx	trapzMA	medianGx	trapzAy	medianGx	iqrGz	trapzGy	quantileAy4
										trapzGy	trapzMG	medianGy	trapzAz	medianGy	iqrMA	trapzGz	quantileAz3
										trapzMA	aavAx	medianGz	trapzGy	medianGz	iqrMG	trapzMA	quantileGx1
										trapzMG	aavAy	medianMA	trapzGz	medianMA	skewnessAx	trapzMG	quantileGz4
										aavAx	aavAz	medianMG	aavAx	medianMG	skewnessAz	aavAx	quantileMA3
										aavGx	aavGx	trapzAx	aavAy	trapzAx	skewnessGy	aavAz	quantileMA4
										aavGy	aavGy	trapzAy	aavAz	trapzAy	skewnessMA	aavGx	zrcAx
										aavMA	aavGz	trapzAz	aavGx	trapzAz	skewnessMG	aavGz	zrcAy
										aavMG	aavMA	trapzGx	aavGy	trapzGx	kurtosisAx	aavMA	rotationMagnitudeOctant
										madAx	aavMG	trapzGy	aavGz	trapzGy	kurtosisAy	madAx	smaRotation
										madAy	madAx	trapzGz	madAx	trapzGz	kurtosisGx	madAy	svmRotation
										madAz	madAy	trapzMA	madAy	trapzMA	kurtosisGy	madAz	corrAxAy
										madGx	madAz	trapzMG	madAz	trapzMG	kurtosisMA	madGx	corrAxGy
										madGy	madGx	aavAx	madGx	aavAx	kurtosisMG	madGy	corrAxMA
										madGz	madGy	aavAy	madGy	aavAy	rmsAx	madGz	corrAxMG
										madMG	madGz	aavAz	madGz	aavAz	rmsAy	madMG	corrAyGy
										iqrAx	madMA	aavGx	madMA	aavGx	rmsAz	iqrAx	corrAyGz
										iqrAy	madMG	aavGy	iqrAx	aavGy	rmsGx	iqrAy	corrAyMA
										iqrAz	iqrAx	aavGz	iqrAy	aavGz	rmsGy	iqrAz	corrAzGx
										iqrGx	iqrAy	aavMA	iqrAz	aavMA	rmsGz	iqrGx	corrAzGz
										iqrGy	iqrAz	aavMG	iqrGx	aavMG	rmsMA	iqrGy	corrAzMA
										iqrGz	iqrGy	madAx	iqrGy	madAx	rmsMG	iqrMA	corrGxGz
										iqrMA	iqrGz	madAy	iqrGz	madAy	quantileAx1	iqrMG	corrGxMG
										iqrMG	iqrMA	madAz	iqrMG	madAz	quantileAx2	skewnessAx	corrGyMA
										skewnessAy	iqrMG	madGx	skewnessAx	madGx	quantileAx3	skewnessAy	corrGzMA
										skewnessGx	skewnessAx	madGy	skewnessAy	madGy	quantileAx4	skewnessGx	corrGzMG
										skewnessGy	skewnessAy	madGz	skewnessAz	madGz	quantileAy1	skewnessGy	corrMAMG
										skewnessGz	skewnessAz	madMA	skewnessGx	madMA	quantileAy2	skewnessGz	xcorrAxAy
										skewnessMA	skewnessGx	madMG	skewnessGy	madMG	quantileAy3	skewnessMA	xcorrAxAz
										kurtosisAx	skewnessGy	iqrAx	skewnessGz	iqrAx	quantileAy4	skewnessMG	xcorrAxGx
										kurtosisAy	skewnessGz	iqrAy	skewnessMA	iqrAy	quantileAz1	kurtosisAx	xcorrAxGy
										kurtosisGx	skewnessMA	iqrAz	skewnessMG	iqrAz	quantileAz2	kurtosisAy	xcorrAxMA
										kurtosisGy	skewnessMG	iqrGx	kurtosisAx	iqrGx	quantileAz3	kurtosisAz	xcorrAxMG
										kurtosisGz	kurtosisAx	iqrGy	kurtosisAy	iqrGy	quantileAz4	kurtosisGx	xcorrAyGy
										kurtosisMA	kurtosisAy	iqrGz	kurtosisGx	iqrGz	quantileGx2	kurtosisGy	xcorrAyMG
										kurtosisMG	kurtosisAz	iqrMA	kurtosisGy	iqrMA	quantileGx4	kurtosisGz	xcorrAzGx
										rmsAx	kurtosisGx	iqrMG	kurtosisGz	iqrMG	quantileGy2	kurtosisMA	xcorrAzGy
										rmsAy	kurtosisGy	skewnessAx	kurtosisMA	skewnessAx	quantileGy3	kurtosisMG	xcorrAzMA
										rmsAz	kurtosisGz	skewnessAy	kurtosisMG	skewnessAy	quantileGy4	rmsAx	xcorrAzMG
										rmsGx	kurtosisMA	skewnessAz	rmsAx	skewnessAz	quantileGz1	rmsAy	xcorrGyMA
										rmsGy	kurtosisMG	skewnessGx	rmsAy	skewnessGx	quantileGz2	rmsAz	xcorrGyMG
										rmsMA	rmsAx	skewnessGy	rmsAz	skewnessGy	quantileGz3	rmsGx	xcorrGzMA
										rmsMG	rmsAy	skewnessGz	rmsGx	skewnessGz	quantileGz4	rmsGy	xcorrGzMG
										quantileAx1	rmsAz	skewnessMA	rmsGy	skewnessMA	quantileMA1	rmsMG
										quantileAx2	rmsGx	skewnessMG	rmsGz	skewnessMG	quantileMA2	quantileAx1
										quantileAx3	rmsGy	kurtosisAx	rmsMA	kurtosisAx	quantileMA3	quantileAx2
										quantileAx4	rmsGz	kurtosisAy	quantileAx1	kurtosisAy	quantileMA4	quantileAx3
										quantileAy1	rmsMA	kurtosisAz	quantileAx2	kurtosisAz	quantileMG1	quantileAx4
										quantileAy2	rmsMG	kurtosisGx	quantileAx3	kurtosisGx	quantileMG2	quantileAy1
										quantileAy3	quantileAx1	kurtosisGy	quantileAx4	kurtosisGy	quantileMG3	quantileAy2
										quantileAy4	quantileAx2	kurtosisGz	quantileAy1	kurtosisGz	quantileMG4	quantileAy3
										quantileAz1	quantileAx3	kurtosisMA	quantileAy2	kurtosisMA	zrcAx	quantileAy4
										quantileAz2	quantileAx4	kurtosisMG	quantileAy3	kurtosisMG	zrcAy	quantileAz1
										quantileAz4	quantileAy1	rmsAx	quantileAy4	rmsAx	zrcAz	quantileAz2
										quantileGx2	quantileAy2	rmsAy	quantileAz1	rmsAy	smaRotation	quantileAz3
										quantileGx3	quantileAy3	rmsAz	quantileAz2	rmsAz	svmAcceleration	quantileAz4
										quantileGx4	quantileAy4	rmsGx	quantileAz3	rmsGx	svmRotation	quantileGx2
										quantileGy1	quantileAz1	rmsGy	quantileAz4	rmsGy	corrAxAy	quantileGx3
										quantileGy3	quantileAz2	rmsGz	quantileGx1	rmsGz	corrAxGy	quantileGx4
										quantileGy4	quantileAz3	rmsMA	quantileGx2	rmsMA	corrAxMA	quantileGy1
										quantileGz1	quantileAz4	rmsMG	quantileGx3	rmsMG	corrAxMG	quantileGy2
										quantileGz2	quantileGx1	quantileAx1	quantileGx4	quantileAx1	corrAyAz	quantileGy3
										quantileGz3	quantileGx2	quantileAx2	quantileGy1	quantileAx2	corrAyGx	quantileGy4
										quantileGz4	quantileGx3	quantileAx3	quantileGy2	quantileAx3	corrAyMA	quantileGz1
										quantileMA1	quantileGx4	quantileAx4	quantileGy3	quantileAx4	corrAyMG	quantileGz2
										quantileMA2	quantileGy1	quantileAy1	quantileGy4	quantileAy1	corrAzGx	quantileGz3
										quantileMA3	quantileGy2	quantileAy2	quantileGz1	quantileAy2	corrAzGy	quantileGz4
										quantileMA4	quantileGy3	quantileAy3	quantileGz2	quantileAy3	corrAzGz	quantileMA1
										quantileMG1	quantileGy4	quantileAy4	quantileGz3	quantileAy4	corrAzMA	quantileMA2
										quantileMG2	quantileGz1	quantileAz1	quantileGz4	quantileAz1	corrAzMG	quantileMA3
										quantileMG3	quantileGz2	quantileAz2	quantileMA1	quantileAz2	corrGxGy	quantileMA4
										quantileMG4	quantileGz3	quantileAz3	quantileMA2	quantileAz3	corrGxGz	quantileMG1
										zrcAx	quantileGz4	quantileAz4	quantileMA3	quantileAz4	corrGxMA	quantileMG2
										zrcAy	quantileMA1	quantileGx1	quantileMA4	quantileGx1	corrGxMG	quantileMG3
										zrcAz	quantileMA2	quantileGx2	quantileMG1	quantileGx2	corrGyGz	quantileMG4
										accelMagnitudeOctant	quantileMA3	quantileGx3	quantileMG2	quantileGx3	corrGyMA	zrcAx
										rotationMagnitudeOctant	quantileMA4	quantileGx4	quantileMG4	quantileGx4	corrGyMG	zrcAy
										smaAcceleration	quantileMG1	quantileGy1	zrcAx	quantileGy1	corrGzMA	zrcAz
										smaRotation	quantileMG2	quantileGy2	zrcAy	quantileGy2	corrGzMG	accelMagnitudeOctant
										svmAcceleration	quantileMG3	quantileGy3	zrcAz	quantileGy3	corrMAMG	rotationMagnitudeOctant
										svmRotation	quantileMG4	quantileGy4	accelMagnitudeOctant	quantileGy4	xcorrAxAy	smaAcceleration
										corrAxAy	zrcAx	quantileGz1	rotationMagnitudeOctant	quantileGz1	xcorrAxAz	svmRotation
										corrAxAz	zrcAy	quantileGz2	svmAcceleration	quantileGz2	xcorrAxGx	corrAxAy
										corrAxGx	zrcAz	quantileGz3	svmRotation	quantileGz3	xcorrAxGz	corrAxAz
										corrAxMA	accelMagnitudeOctant	quantileGz4	corrAxAy	quantileGz4	xcorrAxMA	corrAxGx
										corrAxMG	rotationMagnitudeOctant	quantileMA1	corrAxAz	quantileMA1	xcorrAyAz	corrAxGy
										corrAyAz	smaAcceleration	quantileMA2	corrAxGx	quantileMA2	xcorrAyGx	corrAxGz
										corrAyGx	smaRotation	quantileMA3	corrAxGy	quantileMA3	xcorrAyGz	corrAxMG
										corrAyGy	svmAcceleration	quantileMA4	corrAxGz	quantileMA4	xcorrAyMA	corrAyAz
										corrAyGz	corrAxAz	quantileMG1	corrAxMA	quantileMG1	xcorrAyMG	corrAyGx
										corrAyMA	corrAxGx	quantileMG2	corrAxMG	quantileMG2	xcorrAzGx	corrAyGy
										corrAyMG	corrAxGy	quantileMG3	corrAyAz	quantileMG3	xcorrAzGy	corrAyGz
										corrAzGx	corrAxGz	quantileMG4	corrAyGy	quantileMG4	xcorrAzGz	corrAyMA
										corrAzGy	corrAxMA	zrcAx	corrAyGz	zrcAx	xcorrAzMA	corrAyMG
										corrAzMA	corrAxMG	zrcAy	corrAyMA	zrcAy	xcorrGxGy	corrAzGx
										corrGxGy	corrAyAz	zrcAz	corrAyMG	zrcAz	xcorrGxGz	corrAzGz
										corrGxGz	corrAyGx	accelMagnitudeOctant	corrAzGx	accelMagnitudeOctant	xcorrGxMA	corrAzMA
										corrGyGz	corrAyGy	rotationMagnitudeOctant	corrAzGy	rotationMagnitudeOctant	xcorrGxMG	corrAzMG
										corrGyMA	corrAyGz	smaAcceleration	corrAzGz	smaAcceleration	xcorrGyGz	corrGxGz
										corrGyMG	corrAyMA	smaRotation	corrAzMA	smaRotation	xcorrGzMA	corrGxMA
										corrGzMA	corrAyMG	svmAcceleration	corrAzMG	svmAcceleration		corrGxMG
										corrGzMG	corrAzGx	svmRotation	corrGxGy	svmRotation		corrGyGz
										corrMAMG	corrAzGy	corrAxAy	corrGxGz	corrAxAy		corrGyMA
										xcorrAxAy	corrAzGz	corrAxAz	corrGxMA	corrAxAz		corrGyMG
										xcorrAxAz	corrAzMA	corrAxGx	corrGxMG	corrAxGx		corrMAMG
										xcorrAxGy	corrAzMG	corrAxGy	corrGyGz	corrAxGy		xcorrAxAz
										xcorrAxGz	corrGxGy	corrAxGz	corrGyMG	corrAxGz		xcorrAxGx
										xcorrAxMA	corrGxGz	corrAxMA	corrGzMA	corrAxMA		xcorrAxGy
										xcorrAxMG	corrGxMA	corrAxMG	corrGzMG	corrAxMG		xcorrAxGz
										xcorrAyAz	corrGxMG	corrAyAz	corrMAMG	corrAyAz		xcorrAxMA
										xcorrAyGx	corrGyGz	corrAyGx	xcorrAxAy	corrAyGx		xcorrAxMG
										xcorrAyGz	corrGyMA	corrAyGy	xcorrAxAz	corrAyGy		xcorrAyAz
										xcorrAyMA	corrGyMG	corrAyGz	xcorrAxGx	corrAyGz		xcorrAyGx
										xcorrAyMG	corrGzMA	corrAyMA	xcorrAxGy	corrAyMA		xcorrAyGy
										xcorrAzGx	corrGzMG	corrAyMG	xcorrAxGz	corrAyMG		xcorrAyMA
										xcorrAzGz	corrMAMG	corrAzGx	xcorrAxMA	corrAzGx		xcorrAyMG
										xcorrAzMA	xcorrAxAy	corrAzGy	xcorrAyAz	corrAzGy		xcorrAzGx
										xcorrAzMG	xcorrAxAz	corrAzGz	xcorrAyGz	corrAzGz		xcorrAzGy
										xcorrGxGz	xcorrAxGx	corrAzMA	xcorrAyMA	corrAzMA		xcorrAzGz
										xcorrGxMA	xcorrAxGy	corrAzMG	xcorrAyMG	corrAzMG		xcorrAzMA
										xcorrGxMG	xcorrAxGz	corrGxGy	xcorrAzGx	corrGxGy		xcorrGxGz
										xcorrGyGz	xcorrAxMA	corrGxGz	xcorrAzGy	corrGxGz		xcorrGxMA
										xcorrGyMG	xcorrAxMG	corrGxMA	xcorrAzGz	corrGxMA		xcorrGxMG
										xcorrGzMA	xcorrAyAz	corrGxMG	xcorrGxGy	corrGxMG		xcorrGyMA
										xcorrGzMG	xcorrAyGx	corrGyGz	xcorrGxGz	corrGyGz		xcorrGzMA
										xcorrMAMG	xcorrAyGy	corrGyMA	xcorrGxMA	corrGyMA		xcorrGzMG
											xcorrAyGz	corrGyMG	xcorrGxMG	corrGyMG		xcorrMAMG
											xcorrAyMA	corrGzMA	xcorrGyMG	corrGzMA
											xcorrAyMG	corrGzMG	xcorrGzMA	corrGzMG
											xcorrAzGx	corrMAMG	xcorrGzMG	corrMAMG
											xcorrAzGy	xcorrAxAy	xcorrMAMG	xcorrAxAy
											xcorrAzGz	xcorrAxAz		xcorrAxAz
											xcorrAzMA	xcorrAxGx		xcorrAxGx
											xcorrAzMG	xcorrAxGy		xcorrAxGy
											xcorrGxGy	xcorrAxGz		xcorrAxGz
											xcorrGxGz	xcorrAxMA		xcorrAxMA
											xcorrGxMA	xcorrAxMG		xcorrAxMG
											xcorrGxMG	xcorrAyAz		xcorrAyAz
											xcorrGyGz	xcorrAyGx		xcorrAyGx
											xcorrGyMA	xcorrAyGy		xcorrAyGy
											xcorrGyMG	xcorrAyGz		xcorrAyGz
											xcorrGzMA	xcorrAyMG		xcorrAyMA
											xcorrGzMG	xcorrAzGx		xcorrAyMG
											xcorrMAMG	xcorrAzGy		xcorrAzGx
												xcorrAzGz		xcorrAzGy
												xcorrAzMA		xcorrAzGz
												xcorrAzMG		xcorrAzMA
												xcorrGxGy		xcorrGxGy
												xcorrGxGz		xcorrGxGz
												xcorrGxMA		xcorrGxMA
												xcorrGxMG		xcorrGxMG
												xcorrGyGz		xcorrGyGz
												xcorrGyMA		xcorrGyMA
												xcorrGyMG		xcorrGyMG
												xcorrGzMA		xcorrGzMA
												xcorrMAMG		xcorrGzMG
														xcorrMAMG
